# Supplementary material for: Association between copy number variations in parkin (PRKN) and schizophrenia and autism spectrum disorder: A case–control study
Source: Neuropsychopharmacol Rep. 2023 Nov 1;44(1):42–50. doi: 10.1002/npr2.12370 (PMC10932780; doi:10.1002/npr2.12370)
Supplement: Supplementary file 1 — Table S1. [file NPR2-44-42-s001.xlsx]

## Sheet: Table S1
Table S1. Exonic CNVs in PRKN identified by aCGH
CNV Number	CNV region (hg18)	diagnosis	state	Nimblegen Normalized	Agilent FE	width (kb)	exon	category	PVS1	LP-CNV
1	chr6:162950426-163154112	SCZ	del	·		203.687	E1	2C-1	-	·
2	chr6:162860424-163074434	SCZ	del		·	214.011	E1	2C-1	-	·
3	chr6:163027767-163082117	SCZ	dup		·	54.351	E1	2J	-
4	chr6:163023630-163082063	SCZ	dup	·		58.434	E1	2J	-
5	chr6:163023630-163082063	SCZ	dup	·		58.434	E1	2J	-
6	chr6:162685027-163328448	SCZ	dup	·		643.422	E1-2	2J	-
7	chr6:162455012-163082063	SCZ	dup	·		627.052	E1-4	2J	-
8	chr6:162707454-162850235	ASD	del		·	142.782	E2	2E	PVS1	·
9	chr6:162781748-162944326	ASD	del	·		162.579	E2	2E	PVS1	·
10	chr6:162752730-162817647	SCZ	del		·	64.918	E2	2E	PVS1	·
11	chr6:162779073-162907326	SCZ	del		·	128.254	E2	2E	PVS1	·
12	chr6:162690041-162837004	SCZ	del		·	146.964	E2	2E	PVS1	·
13	chr6:162676101-162837004	SCZ	del		·	160.904	E2	2E	PVS1	·
14	chr6:162673742-162840446	SCZ	del	·		166.705	E2	2E	PVS1	·
15	chr6:162664342-162873461	SCZ	del		·	209.12	E2	2E	PVS1	·
16	chr6:162631874-162905715	SCZ	del	·		273.842	E2	2E	PVS1	·
17	chr6:162649992-162971649	SCZ	del	·		321.658	E2	2E	PVS1	·
18	chr6:162613493-162940662	ASD	dup	·		327.17	E2	2I	PVS1	·
19	chr6:162613493-162940662	ASD	dup	·		327.17	E2	2I	PVS1	·
20	chr6:162613493-162940662	ASD	dup	·		327.17	E2	2I	PVS1	·
21	chr6:162746754-162784613	SCZ	dup		·	37.86	E2	2I	PVS1	·
22	chr6:162676101-162873461	SCZ	dup		·	197.361	E2	2I	PVS1	·
23	chr6:162611629-162936492	SCZ	dup		·	324.864	E2	2I	PVS1	·
24	chr6:162613493-162940662	SCZ	dup	·		327.17	E2	2I	PVS1	·
25	chr6:162611629-162941207	SCZ	dup		·	329.579	E2	2I	PVS1	·
26	chr6:162611629-162941207	SCZ	dup		·	329.579	E2	2I	PVS1	·
27	chr6:162570481-162817647	SCZ	del		·	247.167	E2-3	2E	PVS1_Strong	·
28	chr6:162570481-162837004	SCZ	del		·	266.524	E2-3	2E	PVS1_Strong	·
29	chr6:162541895-162885576	SCZ	del		·	343.682	E2-4	2E	PVS1	·
30	chr6:162429382-162868880	SCZ	del		·	439.499	E2-4	2E	PVS1	·
31	chr6:162499378-163007439	SCZ	dup	·		508.062	E2-4	2I	PVS1	·
32	chr6:162582941-162633515	ASD	del	·		50.575	E3	2E	PVS1	·
33	chr6:162552892-162625884	SCZ	del		·	72.993	E3	2E	PVS1	·
34	chr6:162563697-162638639	SCZ	del		·	74.943	E3	2E	PVS1	·
35	chr6:162563697-162638639	SCZ	del		·	74.943	E3	2E	PVS1	·
36	chr6:162573988-162694171	ASD	dup	·		120.184	E3	2I	PVS1	·
37	chr6:162503315-162652881	ASD	del	·		149.567	E3-4	2E	PVS1_Strong	·
38	chr6:162492605-162611629	SCZ	del		·	119.025	E3-4	2E	PVS1_Strong	·
39	chr6:162507145-162629255	SCZ	del	·		122.111	E3-4	2E	PVS1_Strong	·
40	chr6:162535765-162665272	SCZ	del	·		129.508	E3-4	2E	PVS1_Strong	·
41	chr6:162470345-162611629	SCZ	del		·	141.285	E3-4	2E	PVS1_Strong	·
42	chr6:162323222-162664342	SCZ	del		·	341.121	E3-5	2E	PVS1_Strong	·
43	chr6:162386469-162613493	SCZ	dup	·		227.025	E3-5	2I	N/A
44	chr6:162307372-162633515	SCZ	del	·		326.144	E3-6	2E	PVS1	·
45	chr6:162525139-162552204	ASD	del	·		27.066	E4	2E	PVS1	·
46	chr6:162486563-162567598	SCZ	del	·		81.036	E4	2E	PVS1	·
47	chr6:162485075-162570481	SCZ	del		·	85.407	E4	2E	PVS1	·
48	chr6:162500287-162592243	SCZ	dup		·	91.957	E4	2I	PVS1	·
49	chr6:162189250-162585774	ASD	del		·	396.525	E4-6	2E	PVS1	·
50	chr6:162377153-162532737	ASD	del	·		155.585	E5	2E	PVS1_Moderate	·
51	chr6:162376895-162536210	ASD	del		·	159.316	E5	2E	PVS1_Moderate	·
52	chr6:162359239-162459671	ASD	dup	·		100.433	E5	2I	N/A
53	chr6:162323222-162403668	SCZ	dup		·	80.447	E5	2I	N/A
54	chr6:162354212-162463056	SCZ	dup		·	108.845	E5	2I	N/A
55	chr6:162274707-162400596	SCZ	del	·		125.89	E5-6	2E	PVS1	·
56	chr6:162157417-162359890	SCZ	del		·	202.474	E6	2E	PVS1	·
57	chr6:162085095-162189250	SCZ	del		·	104.156	E7	2E	PVS1	·
58	chr6:162040288-162215720	SCZ	del		·	175.433	E7	2E	PVS1	·
59	chr6:163027767-163082117	CON	dup		·	54.351	E1	2J	-
60	chr6:163027767-163082117	CON	dup		·	54.351	E1	2J	-
61	chr6:163027767-163082117	CON	dup		·	54.351	E1	2J	-
62	chr6:162722403-162809637	CON	del	·		87.235	E2	2E	PVS1	·
63	chr6:162676101-162837004	CON	del		·	160.904	E2	2E	PVS1	·
64	chr6:162676101-162837004	CON	del		·	160.904	E2	2E	PVS1	·
65	chr6:162611629-162941207	CON	dup		·	329.579	E2	2I	PVS1	·
66	chr6:162611629-162941207	CON	dup		·	329.579	E2	2I	PVS1	·
67	chr6:162611629-162941207	CON	dup		·	329.579	E2	2I	PVS1	·
68	chr6:162611629-162941207	CON	dup		·	329.579	E2	2I	PVS1	·
69	chr6:162550081-163007439	CON	dup	·		457.359	E2-3	2I	N/A
70	chr6:162492605-162855895	CON	del		·	363.291	E2-4	2E	PVS1	·
71	chr6:161762121-162925601	CON	dup	·		1163.48	E2-9	2I	PVS1	·
72	chr6:162592243-162625884	CON	del		·	33.642	E3	2E	PVS1	·
73	chr6:162592243-162644404	CON	del		·	52.162	E3	2E	PVS1	·
74	chr6:162592243-162679807	CON	del		·	87.565	E3	2E	PVS1	·
75	chr6:162601082-162715745	CON	del		·	114.664	E3	2E	PVS1	·
76	chr6:162547518-162683938	CON	del		·	136.421	E3	2E	PVS1	·
77	chr6:162547518-162683938	CON	del		·	136.421	E3	2E	PVS1	·
78	chr6:162511566-162643300	CON	del	·		131.735	E3-4	2E	PVS1_Strong	·
79	chr6:162485075-162759662	CON	del		·	274.588	E3-4	2E	PVS1_Strong	·
80	chr6:162406533-162680861	CON	dup	·		274.329	E3-4	2I	N/A
81	chr6:162335022-162654583	CON	del		·	319.562	E3-5	2E	PVS1_Strong	·
82	chr6:162485075-162570481	CON	del		·	85.407	E4	2E	PVS1	·
83	chr6:162485075-162570481	CON	del		·	85.407	E4	2E	PVS1	·
84	chr6:162485075-162570481	CON	del		·	85.407	E4	2E	PVS1	·
85	chr6:162323222-162403668	CON	dup		·	80.447	E5	2I	N/A
86	chr6:162323222-162403668	CON	dup		·	80.447	E5	2I	N/A
87	chr6:162359239-162455012	CON	dup	·		95.774	E5	2I	N/A
88	chr6:162342713-162451643	CON	dup		·	108.931	E5	2I	N/A
89	chr6:162342453-162451587	CON	dup	·		109.135	E5	2I	N/A
90	chr6:162126462-162333008	CON	del	·		206.547	E6-7	2E	PVS1	·
91	chr6:161139325-161945015	CON	dup		·	805.691	E8-12	2J	-
92	chr6:161847164-161937924	CON	del		·	90.761	E8-9	2E	PVS1	·
Abbreviations: ASD, autism spectrum disorder; CNVs, copy number variations; CON, healthy controls; DEL, deletion; DUP, duplication; E(n): exon (n); kb, kilobase; LP-CNVs, likely-pathogenic copy number variations; SCZ, schizophrenia.
